# Supplementary material for: Hyperspectral Imaging and Machine Learning for Diagnosing Rice Bacterial Blight Symptoms Caused by Xanthomonas oryzae pv. oryzae, Pantoea ananatis and Enterobacter asburiae
Source: Plants (Basel). 2025 Feb 27;14(5):733. doi: 10.3390/plants14050733 (PMC11901819; doi:10.3390/plants14050733)
Supplement: Supplementary file 1 [file plants-14-00733-s001.zip]

Archive with 1 entries (1 files):
- plants-3494791-supplementary.pdf
